# Supplementary material for: Fertility Preservation Strategies in Women with Pelvic Gynecologic Malignancies Undergoing Multimodal Oncologic Treatment: A Systematic Review
Source: Cancers (Basel). 2026 Apr 2;18(7):1142. doi: 10.3390/cancers18071142 (PMC13072090; doi:10.3390/cancers18071142)
Supplement: Supplementary file 1 [file cancers-18-01142-s001.zip]

Archive with 1 entries (1 files):
- cancers-4039578-supplementary.pdf
